# Supplementary material for: Efficacy and Safety of a Personalized Vitamin D3 Loading Dose Followed by Daily 2000 IU in Colorectal Cancer Patients with Vitamin D Insufficiency: Interim Analysis of a Randomized Controlled Trial
Source: Nutrients. 2022 Oct 28;14(21):4546. doi: 10.3390/nu14214546 (PMC9658724; doi:10.3390/nu14214546)
Supplement: Supplementary file 1 [file nutrients-14-04546-s001.zip]

Archive with 1 entries (1 files):
- nutrients-1983859-supplementary.pdf
